# Supplementary material for: Instrumented Pre-Hospital Care Simulation Mannequin for Use in Spinal Motion Restrictions Scenarios: Validation of Cervical and Lumbar Motion Assessment
Source: Sensors (Basel). 2024 Feb 6;24(4):1055. doi: 10.3390/s24041055 (PMC10892873; doi:10.3390/s24041055)
Supplement: Supplementary file 1 [file sensors-24-01055-s001.zip]

Archive with 2 entries (2 files):
- Articulations 1.mp4
- Manip 1.mp4
